# Supplementary material for: Personality, purpose, and wellbeing: a comparison of Iranian and U.S. telecommuters during the COVID-19 pandemic
Source: Front Psychol. 2026 Jan 22;16:1651968. doi: 10.3389/fpsyg.2025.1651968 (PMC12872899; doi:10.3389/fpsyg.2025.1651968)
Supplement: Supplementary file 1 [file Data_Sheet_1.CSV]

no	age	gender	education	place	PIL1	PIL2	PIL3	PIL4	PIL5	PIL6	PIL7	PIL8	PIL9	PIL10	PIL11	PIL12	PIL13	PIL14	PIL15	PIL16	PIL17	PIL18	PIL19	PIL20	WB1	WB2	WB3	WB4	WB5	WB6	WB7	WB8	WB9	WB10	WB11	WB12	WB13	WB14	WB15	WB16	WB17	WB18	MBTI1	MBTI2	MBTI3	MBTI4	MBTI5	MBTI6	MBTI7
1	37	Female	Master	U.S	7	6	7	6	4	7	6	5	6	4	6	4	6	5	3	7	6	5	5	6	4	4	4	4	4	3	4	4	4	4	5	4	4	4	4	4	2	5	1	1	1	1	2	1	1
2	29	Men	Master	U.S	5	6	6	7	6	5	6	6	7	5	6	6	5	6	4	7	6	6	6	6	5	5	4	4	4	4	4	3	5	5	4	5	4	4	4	4	3	3	2	1	2	2	1	1	1
3	32	Men	Ph. D.	U.S	6	5	5	5	4	4	4	5	5	6	5	5	6	3	6	6	4	5	5	2	4	3	3	4	3	3	4	4	2	4	3	4	4	4	4	4	4	4	1	1	2	2	1	1	2
4	32	Female	Ph. D.	U.S	5	4	7	7	5	7	5	7	7	7	7	5	7	3	4	4	7	7	5	5	4	4	3	4	3	4	5	5	5	5	5	5	5	5	4	1	1	4	2	2	2	1	1	2	2
5	36	Female	Ph. D.	U.S	5	6	7	6	7	5	7	7	6	7	7	6	7	5	3	7	7	6	6	7	5	4	4	4	4	3	4	5	5	4	5	5	4	4	4	4	5	4	2	1	1	2	2	2	1
6	32	Men	Ph. D.	U.S	4	5	7	7	4	4	5	7	6	7	7	5	6	2	6	4	7	4	3	7	4	4	3	4	3	3	4	5	4	4	3	5	5	4	4	4	2	4	1	1	1	2	2	1	1
7	38	Female	Ph. D.	U.S	6	6	6	7	7	7	7	7	7	7	7	6	7	3	2	4	7	4	6	7	5	4	4	5	4	3	5	5	4	5	5	5	5	5	4	4	4	5	1	1	1	1	2	1	2
8	41	Female	Ph. D.	U.S	6	6	6	6	5	7	7	7	7	7	7	7	7	6	6	5	7	7	7	7	5	5	5	5	4	3	5	5	4	5	5	5	5	5	5	4	5	4	1	1	2	1	1	2	2
9	27	Men	Master	U.S	6	5	6	5	6	6	6	6	5	5	7	4	5	6	7	7	6	5	6	6	4	3	4	4	4	3	3	4	4	5	5	4	5	4	4	4	4	4	1	1	2	1	2	2	2
10	33	Female	Ph. D.	U.S	5	6	7	6	6	4	4	5	5	5	5	4	7	2	2	7	6	5	5	6	4	2	4	4	4	4	4	4	3	4	4	4	4	4	4	2	4	5	1	1	1	1	2	1	1
11	33	Men	Master	U.S	5	5	7	6	6	4	7	7	7	7	6	6	7	6	7	5	6	6	7	7	4	4	4	4	4	3	4	4	4	4	4	4	4	4	4	5	3	5	2	2	1	1	2	1	1
12	37	Men	Master	U.S	5	2	6	6	2	4	6	5	6	6	5	1	7	5	7	6	6	4	5	5	4	3	3	3	2	3	1	1	4	5	5	3	3	5	5	3	4	4	2	2	1	1	2	2	2
13	35	Female	Master	U.S	5	4	5	6	6	5	5	6	6	6	6	6	7	6	5	7	7	7	6	6	4	4	5	5	4	2	4	5	4	5	5	5	5	5	5	2	4	2	1	1	1	1	2	1	1
14	30	Female	Master	U.S	4	5	6	6	5	5	5	5	5	5	6	4	6	4	3	6	5	4	5	5	4	3	2	3	2	3	2	2	3	4	4	3	3	4	4	4	4	4	2	2	2	1	1	1	2
15	35	Female	Master	U.S	6	5	5	5	5	4	7	6	5	5	4	5	6	4	5	6	6	5	5	6	4	4	4	4	3	3	4	4	4	5	4	4	4	3	4	4	4	4	1	1	1	2	2	1	1
16	34	Men	Ph. D.	U.S	6	6	5	7	5	7	7	6	6	6	7	6	7	7	7	7	7	7	6	5	5	4	4	5	3	3	4	4	4	5	5	5	5	4	4	4	4	4	1	1	1	1	2	1	1
17	35	Female	Ph. D.	U.S	6	5	5	5	5	3	6	6	6	6	6	4	5	3	3	5	5	4	4	4	4	4	4	4	3	4	4	3	4	4	4	4	3	4	4	3	3	3	1	2	2	1	1	2	2
18	32	Female	Ph. D.	U.S	6	5	5	5	5	5	6	6	5	5	5	5	4	4	4	5	5	7	6	5	4	4	4	4	4	3	3	2	2	3	3	1	3	3	3	3	3	3	2	1	1	2	2	1	1
19	32	Female	Ph. D.	U.S	6	5	6	5	3	2	5	3	4	3	4	3	4	5	5	6	5	4	3	6	3	2	2	4	4	3	1	1	2	3	4	2	3	2	3	3	2	5	1	1	1	1	2	1	1
20	32	Female	Ph. D.	U.S	5	5	6	6	5	5	6	6	6	6	3	4	7	5	6	4	5	5	5	5	4	4	4	4	3	3	3	4	3	4	3	4	4	4	4	3	4	2	2	1	2	1	2	2	2
21	34	Female	Ph. D.	U.S	7	6	7	7	7	6	7	6	6	5	7	5	7	7	6	7	7	6	6	7	4	4	4	4	4	3	4	4	4	4	5	5	5	5	5	3	4	5	2	1	1	1	2	2	2
22	35	Female	Ph. D.	U.S	1	4	7	7	4	5	7	6	6	6	6	5	7	7	6	7	7	6	5	6	4	3	3	4	3	3	4	4	4	4	4	4	4	4	4	3	3	3	1	1	1	2	2	2	1
23	37	Men	Ph. D.	U.S	5	5	5	6	5	6	5	5	5	3	6	2	6	7	1	5	5	4	6	4	4	4	3	4	3	3	4	4	3	4	4	4	4	3	3	4	2	5	1	1	1	1	2	1	1
24	32	Female	Ph. D.	U.S	4	4	7	6	4	3	4	5	5	5	5	4	7	5	4	6	5	2	5	5	3	3	2	2	2	3	4	4	2	4	3	3	4	4	4	4	4	3	2	1	2	2	2	2	2
25	32	Female	Master	U.S	4	5	6	6	2	7	7	6	5	6	5	2	5	1	1	7	6	5	5	5	4	4	3	3	3	3	3	4	5	5	5	5	4	2	3	4	1	2	2	2	2	1	1	1	1
26	39	Men	Master	U.S	7	6	7	7	6	6	6	6	7	7	7	7	7	7	7	7	7	7	5	6	2	4	4	2	2	5	5	5	5	5	5	5	5	5	5	4	5	4	1	2	1	1	2	1	2
27	31	Female	Ph. D.	U.S	6	5	5	6	4	5	6	5	5	6	6	5	6	6	4	4	6	5	4	5	4	4	4	4	3	3	4	4	3	4	4	3	3	2	4	4	2	5	1	1	1	2	2	1	1
28	30	Female	Ph. D.	U.S	7	6	7	6	7	7	7	7	6	6	7	6	7	7	4	7	7	6	7	7	4	4	4	4	4	3	4	5	5	5	5	5	5	4	4	2	3	5	2	2	2	1	1	2	2
29	34	Female	Ph. D.	U.S	4	4	6	6	4	5	7	6	5	5	7	4	6	4	3	7	5	4	3	5	4	4	4	5	4	3	3	3	2	3	5	4	4	4	4	3	4	4	1	1	2	1	2	2	1
30	36	Men	Ph. D.	U.S	7	7	6	6	6	6	6	6	6	6	6	6	6	6	7	7	7	6	6	6	5	5	5	5	5	4	4	4	4	4	4	4	4	4	4	4	4	5	2	2	2	1	1	2	1
31	33	Men	Master	U.S	7	7	5	4	6	7	4	5	7	5	7	6	4	3	6	7	7	5	7	1	4	4	4	4	1	4	4	4	4	5	4	4	3	5	5	5	4	4	1	2	1	1	1	1	1
32	32	Men	Ph. D.	U.S	5	6	7	7	4	5	6	6	6	6	7	6	7	7	3	7	6	6	6	5	4	4	4	5	4	4	4	5	5	4	4	4	5	5	5	5	5	4	1	1	1	1	2	1	2
33	29	Men	Ph. D.	U.S	2	2	5	3	1	4	5	4	3	3	6	2	6	6	1	4	7	5	3	6	3	3	2	3	2	3	3	3	3	4	3	4	4	2	3	4	2	4	1	1	1	2	2	1	1
34	37	Men	Ph. D.	U.S	5	7	6	6	7	5	7	7	7	5	7	6	6	6	4	7	6	6	6	4	4	4	5	5	5	3	4	4	3	5	4	4	5	4	5	5	5	5	1	1	1	2	2	1	1
35	31	Men	Ph. D.	U.S	7	7	7	6	6	5	7	5	5	5	7	5	7	4	4	6	5	4	5	7	4	4	4	4	4	3	3	4	2	4	4	4	5	3	4	2	1	4	1	1	2	1	2	1	1
36	31	Female	Ph. D.	U.S	6	5	7	7	2	1	6	6	5	5	6	6	6	6	4	3	6	6	6	6	4	4	4	4	3	3	3	3	4	4	4	4	5	5	4	4	4	4	1	1	1	2	2	1	1
37	38	Female	Ph. D.	U.S	5	5	5	5	4	6	7	6	6	6	5	4	7	5	4	7	6	6	6	5	4	3	4	4	4	3	4	4	3	4	3	3	4	4	4	4	4	5	1	1	1	1	2	1	2
38	34	Men	Ph. D.	U.S	4	4	7	7	4	4	7	7	6	5	7	7	7	7	7	5	7	7	5	5	3	4	3	4	3	1	4	4	4	4	5	4	4	5	3	2	4	4	2	1	2	1	2	2	2
39	27	Female	Ph. D.	U.S	6	4	6	4	5	4	7	7	7	6	6	4	6	4	4	6	6	5	5	6	3	3	4	4	3	3	4	4	3	5	5	4	5	5	5	3	2	4	2	2	2	2	2	2	2
40	34	Female	Ph. D.	U.S	6	5	6	7	5	4	5	6	5	5	7	6	5	6	7	7	7	7	5	7	4	5	3	3	3	2	3	2	2	3	4	3	4	4	4	4	3	4	2	2	2	2	2	1	2
41	37	Female	Ph. D.	U.S	4	4	7	7	5	5	6	7	7	6	7	4	7	5	5	4	5	5	5	6	4	4	3	4	4	3	4	4	3	4	5	4	4	4	4	4	3	4	2	2	2	2	1	1	1
42	31	Female	Master	U.S	7	6	5	6	6	5	7	6	5	5	5	4	5	5	5	4	6	5	5	4	4	4	4	4	4	3	2	2	3	5	4	3	4	4	4	5	5	5	1	1	1	2	2	1	1
43	34	Men	Ph. D.	U.S	6	5	7	7	5	7	7	7	7	7	7	5	7	5	5	7	7	5	6	7	4	5	4	4	4	3	5	5	5	5	5	5	5	5	5	4	4	4	1	1	2	1	2	1	2
44	35	Men	Ph. D.	U.S	3	6	5	5	7	4	7	6	6	7	5	7	2	3	7	7	7	7	5	6	4	4	4	4	3	3	4	4	4	4	4	4	5	5	5	4	4	5	2	2	2	1	1	1	2
45	26	Female	Master	U.S	7	4	4	4	4	4	7	6	6	5	4	4	7	3	2	2	2	3	6	7	4	3	5	5	4	3	5	5	5	5	5	4	5	5	5	5	4	5	1	1	1	1	1	1	1
46	30	Men	Master	U.S	4	4	5	3	4	1	5	5	4	5	5	4	5	2	2	3	3	3	2	4	3	2	2	3	2	3	2	2	2	3	4	2	4	4	3	4	2	4	1	2	4	1	1	1	2
47	32	Men	Ph. D.	U.S	5	7	7	7	7	7	7	7	7	7	7	6	7	7	7	7	7	6	7	7	5	5	5	5	5	3	5	5	4	5	5	5	5	5	5	4	5	5	1	1	2	1	1	2	2
48	34	Female	Ph. D.	U.S	6	5	7	7	5	7	7	7	7	7	7	7	7	6	1	7	7	6	5	7	4	4	4	4	4	3	4	4	4	4	4	4	5	4	4	4	4	4	1	1	2	1	2	2	1
49	32	Female	Ph. D.	U.S	5	6	7	7	5	7	7	7	7	7	7	6	7	7	4	7	7	7	7	7	5	5	5	5	4	3	5	5	5	5	5	5	5	5	5	5	5	4	1	1	1	2	2	1	1
50	32	Female	Ph. D.	U.S	4	5	6	5	3	7	6	6	6	7	7	7	7	7	2	7	7	6	5	6	5	4	4	4	4	3	4	4	4	4	4	4	4	4	4	4	4	4	1	1	1	1	1	2	2
51	32	Men	Ph. D.	U.S	7	6	6	6	7	7	7	7	6	5	5	5	7	4	7	5	7	3	7	7	5	4	4	4	5	3	4	5	4	5	4	4	4	5	5	5	5	5	2	2	2	2	2	2	2
52	29	Female	Ph. D.	U.S	4	5	6	3	5	6	4	5	6	6	6	4	5	4	5	5	6	5	4	5	4	4	4	4	3	3	3	3	3	3	3	3	4	4	4	2	4	5	1	1	2	2	2	1	1
53	32	Men	Master	U.S	4	4	6	7	3	6	7	5	5	5	6	6	7	5	7	4	6	5	2	6	4	3	4	4	4	3	2	2	2	3	4	2	4	1	2	4	2	4	2	2	2	1	2	2	2
54	29	Men	Master	U.S	5	5	4	5	5	5	7	5	5	5	6	4	6	7	4	6	6	6	6	6	4	4	4	4	5	3	5	5	4	4	4	2	4	4	5	4	2	3	1	1	2	2	2	2	2
55	33	Men	Ph. D.	U.S	5	3	6	4	4	3	4	5	5	5	5	3	5	3	4	5	6	5	4	5	4	3	3	4	4	3	4	4	3	4	3	2	4	2	4	4	2	2	2	1	1	1	1	1	2
56	35	Female	Ph. D.	U.S	3	3	2	3	3	3	3	3	3	2	3	3	5	3	5	2	4	4	3	3	2	2	2	3	2	3	4	3	2	3	3	2	3	4	4	2	3	3	2	2	2	1	1	2	2
57	36	Female	Master	U.S	5	6	5	5	5	4	7	7	7	7	7	3	6	5	1	7	6	6	6	6	5	5	5	5	4	3	5	5	5	5	5	5	5	4	4	4	4	5	2	1	2	1	2	2	1
58	32	Female	Ph. D.	U.S	4	4	6	4	3	3	5	3	5	4	6	4	5	3	7	7	5	4	7	4	4	3	3	4	4	3	2	2	2	2	2	2	4	4	2	4	3	4	2	2	2	1	1	2	2
59	36	Female	Ph. D.	U.S	6	6	5	2	6	7	7	7	6	5	6	6	7	7	1	6	7	6	4	3	4	4	4	4	4	3	4	4	4	3	4	5	5	4	4	4	4	5	1	1	2	2	1	1	1
60	30	Female	Master	U.S	6	5	6	6	7	7	6	6	7	6	6	6	6	6	4	6	5	6	6	6	4	4	3	4	4	3	4	4	4	3	4	4	3	2	3	4	2	4	1	2	1	1	2	1	1
61	38	Female	Ph. D.	U.S	5	6	6	6	6	5	5	6	6	6	6	5	6	4	5	6	6	4	6	6	4	4	4	4	4	3	5	4	4	4	4	4	4	4	4	4	4	5	1	1	1	1	2	2	1
62	36	Female	Ph. D.	U.S	5	4	5	5	4	5	7	4	5	4	4	3	7	5	4	6	4	5	5	4	3	3	4	4	3	3	3	4	3	4	3	3	4	5	4	3	4	4	2	2	1	1	1	1	1
63	34	Men	Master	U.S	3	4	6	6	5	6	7	6	5	4	5	4	6	5	4	7	6	5	4	5	4	2	3	3	3	3	2	1	1	2	4	1	3	3	4	3	4	4	1	1	2	1	2	2	1
64	36	Men	Ph. D.	U.S	4	3	5	4	3	4	4	5	4	4	4	3	6	4	3	5	3	4	5	5	4	4	3	2	2	2	4	4	4	3	4	3	3	2	3	3	2	2	1	1	1	1	1	2	2
65	36	Female	Ph. D.	U.S	6	6	7	7	6	4	5	6	7	6	6	6	6	7	2	7	6	6	6	6	4	4	4	5	4	4	4	4	4	4	4	4	5	4	5	4	2	3	2	2	1	2	1	1	1
66	36	Men	Ph. D.	U.S	7	6	7	7	5	7	7	7	7	6	7	7	7	7	5	7	7	6	7	7	5	5	5	5	5	3	5	5	2	4	5	5	5	5	5	5	5	4	1	1	2	1	2		1
67	39	Female	Ph. D.	U.S	2	3	6	6	2	4	6	5	5	5	6	2	7	2	1	3	5	5	2	6	4	4	2	4	2	2	1	4	4	2	4	2	4	2	2	5	2	4	1	1	1	1	2	1	2
68	32	Men	Master	U.S	6	6	6	5	5	5	6	5	6	6	6	5	5	6	2	7	6	4	6	5	4	4	3	3	3	3	4	4	4	4	4	4	4	4	4	3	4	3	2	2	2	1	1	1	2
69	36	Men	Ph. D.	U.S	6	6	6	6	6	6	6	6	5	5	6	6	6	4	6	5	6	4	6	6	4	4	4	4	4	4	4	4	4	4	4	4	4	4	4	4	3	4	2	2	1	1	2	2	2
70	40	Men	Master	Iran	6	4	7	7	4	4	5	5	5	5	5	5	6	5	5	7	6	5	6	6	4	4	4	4	4	4	4	5	5	4	4	4	4	4	4	4	4	4				1	2	2	1
71	23	Men	Bachelor	Iran	4	6	6	7	6	6	7	6	6	7	7	6	7	7	7	7	7	7	6	7	4	4	4	3	3	3	5	3	4	4	5	5	5	5	5	3	4	5				1	1	2	1
72	31	Men	Master	Iran	4	5	4	7	7	6	4	6	7	7	5	5	6	7	3	7	7	7	7	6	4	4	3	3	3	4	4	2	4	5	4	4	5	2	4	4	5	3				1	1	1	2
73	31	Men	Bachelor	Iran	6	2	3	3	5	5	5	5	5	6	4	4	3	3	2	6	3	4	3	5	4	4	3	3	2	4	3	3	2	4	3	2	1	1	2	2	2	1	1	2	1	1	2	1	1
74	27	Men	Bachelor	Iran	7	5	5	6	5	4	5	6	6	7	7	6	7	5	6	7	7	7	7	7	4	4	4	3	3	2	4	5	5	4	4	4	4	4	4	3	4	4	2	2	1	1	2	1	1
75	27	Female	Master	Iran	4	5	7	5	4	7	6	7	7	5	7	6	5	6	3	7	7	7	5	7	4	4	5	5	4	3	5	5	4	5	4	5	5	4	5	5	2	4	1	1	1	1	2	1	1
76	48	Female	Bachelor	Iran	6	4	6	6	4	3	6	7	7	6	7	4	7	7	6	7	7	6	4	6	4	4	5	5	5	3	5	5	5	5	5	5	5	5	5	4	4	4	1	2	1	1	1	1	1
77	20	Female	Bachelor	Iran	6	5	6	7	5	6	7	7	6	7	7	7	6	7	7	7	6	7	7	7	4	4	5	5	5	2	5	5	5	5	5	5	5	4	5	4	5	5	1	1	2	1	1	2	1
78	45	Female	Diploma	Iran	5	6	6	6	6	5	5	5	5	5	6	6	7	7	5	7	7	6	6	7	4	4	4	4	4	5	4	4	4	4	5	4	4	4	4	5	4	5	1	1	1	2	2	2	2
79	49	Female	Bachelor	Iran	7	7	7	7	7	7	7	7	7	7	7	7	7	7	7	7	7	7	7	7	4	4	4	4	4	4	4	4	5	4	4	4	4	5	4	5	4	3	1	1	1	1	1	1	1
80	36	Female	Bachelor	Iran	4	1	4	5	1	1	2	5	4	4	2	3	7	4	1	7	4	1	1	7	4	4	1	3	2	3	1	1	5	1	4	2	1	4	1	1	1	4	1	2	1	2	2	2	2
81	20	Female	Bachelor	Iran	4	3	6	7	3	5	7	6	4	5	4	5	6	3	5	7	5	5	5	5	4	4	2	4	2	4	3	3	3	4	4	3	4	4	5	1	3	4	2	2	2	1	1	2	1
82	44	Female	Bachelor	Iran	4	3	5	6	4	5	7	5	6	5	6	4	7	5	3	6	6	5	6	6	4	4	4	4	4	1	5	5	4	4	4	5	4	5	4	4	4	4	2	2	2	1	2	2	2
83	35	Men	Master	Iran	6	6	7	7	6	7	7	6	7	7	7	7	7	5	7	7	7	5	7	7	4	4	4	4	4	3	4	4	4	4	5	4	5	4	5	3	4	5	1	1	2	1	2	2	1
84	36	Female	Ph. D.	Iran	7	6	6	7	6	5	7	4	6	6	5	6	7	5	7	4	7	5	6	5	4	4	4	4	4	2	4	4	4	5	4	3	4	4	4	4	4	5	1	1	1	2	2	2	1
85	36	Men	Master	Iran	6	6	6	6	5	6	7	6	6	6	6	5	6	6	4	7	6	5	6	5	4	4	3	4	3	3	4	4	4	4	4	4	4	3	3	4	4	4	1	2	2	1	2	1	1
86	30	Female	Master	Iran	4	4	5	3	5	7	7	7	5	6	2	2	7	4	4	4	7	4	4	7	4	4	3	3	2	1	4	4	4	1	5	5	4	4	4	2	4	5	2	1	2	1	2	1	2
87	40	Female	Bachelor	Iran	7	5	6	7	6	6	7	6	7	6	6	5	7	6	6	7	7	6	7	7	4	4	4	4	4	2	4	4	5	5	5	5	4	4	4	4	4	5	1	1	1	1	2	2	1
88	57	Female	Bachelor	Iran	5	5	6	6	4	5	6	5	5	6	6	6	6	4	6	6	6	5	5	7	4	4	2	3	2	3	4	4	2	2	4	4	4	4	4	4	4	2	1	1	1	1	2	2	2
89	36	Men	Associate	Iran	3	6	7	6	5	4	6	3	5	5	4	5	7	7	5	7	7	6	4	5	4	4	4	3	3	3	2	4	3	4	4	4	3	5	4	3	3	4	2	2	2	1	1	2	2
90	53	Men	Bachelor	Iran	5	6	7	6	6	7	7	5	6	6	7	6	7	6	6	7	7	7	6	7	4	4	4	5	4	3	5	4	2	4	4	4	4	5	5	3	4	2	1	1	1	1	2	2	2
91	37	Female	Diploma	Iran	6	6	6	7	6	6	7	5	7	7	7	6	7	7	7	7	7	7	6	7	4	4	4	4	4	3	4	4	3	4	4	3	4	5	5	4	4	5	1	1	1	1	2	2	1
92	34	Female	Associate	Iran	1	1	4	4	1	1	5	6	6	5	4	3	7	5	4	7	6	7	7	6	4	4	2	2	2	3	5	5	4	1	5	4	3	4	3	2	4	4	1	2	2	1	1	2	2
93	42	Female	Master	Iran	1	1	4	4	4	1	4	4	3	4	4	3	5	2	7	4	3	2	1	2	4	4	1	1	1	3	1	1	1	1	1	1	1	1	1	3	1	4	1	2	2	1	1	1	2
94	38	Female	Bachelor	Iran	7	4	6	7	1	1	1	5	4	4	1	3	7	1	7	7	4	4	4	4	4	4	2	2	2	3	2	2	2	2	3	3	3	3	3	3	3	4	2	2	2	1	1	1	2
95	31	Female	Master	Iran	3	3	3	3	4	1	3	3	4	2	1	2	4	2	1	4	3	3	3	4	4	4	1	1	2	3	3	2	2	3	4	2	3	2	2	2	2	4	2	2	2	1	1	2	2
96	39	Female	Bachelor	Iran	1	2	5	7	1	1	1	7	7	1	7	1	7	1	7	2	1	1	7	1	4	4	3	3	3	3	4	4	5	5	5	5	5	5	5	3	4	4	1	1	2	2	2	2	2
97	45	Female	Bachelor	Iran	1	7	7	7	7	7	7	7	7	7	7	7	7	7	7	7	7	7	7	7	4	4	5	5	5	5	5	5	5	5	5	5	5	5	5	5	5	5	1	2	2	2	2	2	2
98	38	Female	Master	Iran	7	7	7	7	6	5	5	7	7	7	7	5	7	7	4	7	7	7	7	7	4	4	4	4	4	4	5	5	5	5	4	5	5	5	5	4	5	4	1	1	1	2	2	1	1
99	32	Female	Master	Iran	4	4	7	7	4	5	5	5	5	4	6	5	7	6	4	7	7	7	4	7	4	4	3	4	3	2	2	2	2	4	4	4	4	4	4	2	4	2	1	1	2	1	2	2	1
100	48	Men	Bachelor	Iran	5	5	7	7	7	7	7	6	6	6	7	7	7	7	7	7	7	7	7	7	4	3	4	4	4	3	5	5	4	5	5	4	5	4	5	5	5	5	2	1	2	1	1	1	1
101	36	Female	Bachelor	Iran	5	5	6	5	3	1	5	6	5	5	5	5	6	2	6	7	5	5	5	5	4	3	4	4	3	3	3	2	2	3	2	2	2	4	3	2	3	3	1	2	2	1	1	2	2
102	40	Female	Bachelor	Iran	7	7	5	6	5	5	5	7	5	5	5	4	4	5	7	7	6	5	7	6	4	3	4	4	4	5	4	4	4	4	4	4	4	4	4	4	4	4	2	2	2	2	1	2	2
103	42	Female	Bachelor	Iran	4	5	6	7	5	5	6	5	6	6	6	6	7	6	4	7	7	6	5	7	4	3	4	4	4	3	4	4	4	3	4	4	4	4	4	3	4	4	1	1	2	1	1	2	2
104	50	Female	Associate	Iran	7	5	7	7	5	7	5	7	7	6	7	6	7	5	7	7	7	5	7	7	5	3	5	4	5	2	5	5	5	5	5	5	4	4	5	3	4	2	2	2	2	1	1	2	1
105	26	Female	Bachelor	Iran	2	4	4	4	4	1	1	4	3	4	6	4	5	4	4	5	5	5	3	5	5	3	4	4	3	3	4	3	4	3	5	4	4	2	4	2	3	1	2	2	1	1	1	2	1
106	42	Female	Bachelor	Iran	6	6	7	7	5	7	7	7	7	6	6	5	7	7	5	7	6	6	6	7	1	3	4	4	4	3	4	4	4	4	4	4	4	4	4	3	4	4	1	1	1	1	2	2	1
107	33	Men	Bachelor	Iran	5	4	5	5	5	3	5	4	4	4	5	4	4	5	4	4	5	4	4	5	5	3	3	2	2	3	4	4	4	4	4	4	4	4	2	3	4	5	2	1	1	2	2	1	1
108	49	Female	Bachelor	Iran	7	7	7	7	7	7	7	7	7	7	7	7	7	7	7	7	7	7	7	7	5	3	5	5	5	4	5	5	5	5	5	5	5	5	5	4	4	5	1	1	1	1	2	1	1
109	37	Female	Master	Iran	6	5	7	7	6	7	7	7	6	6	6	6	6	7	5	7	7	7	6	7	5	3	5	5	5	4	5	5	5	5	5	5	5	5	5	2	4	4	1	1	2	1	2	1	1
110	35	Men	Bachelor	Iran	4	6	7	5	5	6	7	5	7	6	5	4	7	5	5	7	3	4	7	7	5	3	2	4	3	4	5	5	5	4	5	5	4	4	4	4	2	4	2	2	1	1	1	1	1
111	32	Female	Bachelor	Iran	4	6	6	5	2	7	7	5	5	5	5	5	7	4	4	5	6	4	3	5	5	3	4	4	4	4	2	4	2	3	4	4	5	2	4	4	3	5	1	1	1	2	2	1	1
112	34	Female	Master	Iran	7	7	7	7	7	7	7	7	7	7	7	7	7	7	7	7	7	7	7	7	5	3	5	5	4	4	5	1	5	5	5	5	5	5	5	5	5	5	1	1	1	1	2	1	1
113	40	Men	Bachelor	Iran	7	7	7	7	7	7	7	7	7	7	7	7	7	7	7	7	6	6	4	6	5	3	4	5	4	2	4	4	4	4	2	4	4	4	4	4	4	3	1	2	2	2	2	1	1
114	34	Men	Bachelor	Iran	7	7	6	7	6	7	6	7	7	6	5	6	7	7	5	7	7	7	6	7	5	5	4	5	5	1	5	5	5	5	5	4	5	5	5	4	4	4	2	2	2	1	2	2	1
115	32	Female	Master	Iran	6	4	6	4	2	4	6	6	4	4	4	3	7	2	2	5	4	3	6	4	5	5	3	4	4	4	4	4	4	4	4	4	4	5	3	3	4	2	1	1	1	2	2	2	1
116	42	Men	Master	Iran	7	6	7	7	7	7	7	7	7	7	7	7	7	6	7	7	7	7	7	7	5	5	5	4	5	1	4	4	4	5	5	5	5	4	5	3	4	5	1	1	1	1	2	2	1
117	30	Men	Bachelor	Iran	4	5	7	6	5	7	5	6	7	7	7	5	7	7	6	7	7	7	7	7	5	5	5	4	3	3	3	4	2	4	4	2	4	5	4	2	4	4	1	1	2	1	2	1	1
118	33	Men	Master	Iran	6	5	7	7	5	7	7	6	6	6	7	5	7	6	6	7	7	6	5	7	5	5	4	4	3	3	3	4	4	4	4	3	4	4	4	4	4	5	1	1	1	1	2	1	1
119	25	Female	Bachelor	Iran	3	3	4	3	3	2	6	3	4	3	3	4	7	5	6	5	4	3	3	5	3	5	2	3	3	3	4	3	3	4	4	3	4	5	3	4	4	4	1	1	1	1	2	1	2
120	50	Female	Bachelor	Iran	4	3	6	7	2	4	6	5	6	7	6	5	7	4	5	7	5	6	4	7	3	5	3	4	2	3	2	2	1	5	3	4	4	5	4	4	4	4	1	1	1	2	2	1	1
121	40	Female	Bachelor	Iran	4	2	5	6	2	7	5	4	3	6	7	3	5	4	1	7	6	5	3	6	3	5	2	4	2	3	2	2	4	2	4	2	2	4	4	4	4	5	2	2	1	2	2	1	1
122	33	Female	Bachelor	Iran	4	4	7	7	5	4	7	5	4	7	7	4	7	7	1	7	7	7	4	7	3	5	3	3	3	4	2	2	2	3	4	2	3	3	3	4	2	4	1	1	2	2	2	2	1
123	32	Female	Master	Iran	7	5	7	7	7	6	6	7	7	7	5	6	7	7	7	7	7	6	4	7	3	2	4	4	4	3	4	3	4	5	5	5	5	4	4	3	5	2	1	1	1	2	2	2	1
124	38	Female	Master	Iran	5	4	6	5	4	5	6	5	5	5	5	5	7	3	3	4	5	4	4	6	3	2	3	4	3	3	2	2	2	3	4	3	4	4	4	4	4	5	2	2	2	1	1	1	2
125	23	Female	Bachelor	Iran	7	7	7	7	7	6	4	7	7	7	7	7	7	7	4	7	7	6	6	6	3	2	5	5	5	3	4	4	4	4	4	4	4	5	5	4	4	2	1	2	2	1	1	2	2
126	42	Female	Associate	Iran	6	6	7	6	7	7	7	7	6	5	5	5	7	6	4	7	7	5	5	5	3	2	4	4	4	3	4	4	4	5	5	4	4	4	4	4	4	5	2	1	2	1	1	1	1
127	32	Female	Bachelor	Iran	4	4	5	5	5	4	5	5	4	5	3	4	5	3	7	5	4	6	4	4	2	2	4	4	3	3	3	4	3	4	4	2	3	3	4	4	4	3	1	1	1	2	1	1	2
128	39	Female	Ph. D.	Iran	7	7	7	7	7	7	7	7	7	7	7	7	7	7	5	1	7	7	7	7	2	2	5	5	5	2	4	4	4	4	5	4	5	4	5	5	5	4	1	1	1	1	1	2	1
129	48	Female	Associate	Iran	4	6	7	6	5	3	5	3	4	3	6	5	6	4	7	3	6	4	3	5	2	2	2	2	2	3	2	3	4	4	4	3	4	2	2	4	2	4	2	2	1	1	1	2	2
130	45	Men	Bachelor	Iran	4	4	5	5	4	4	5	4	5	5	5	5	6	5	6	7	6	6	4	6	1	2	4	3	3	4	2	2	2	2	2	2	3	4	4	4	4	4	1	2	2	1	1	1	1
131	35	Female	Master	Iran	7	7	7	6	7	7	6	6	6	6	7	6	7	5	4	7	7	6	6	6	1	1	4	4	4	4	4	4	4	4	4	4	4	4	5	4	4	5	1	1	2	2	2	1	2
132	33	Female	Master	Iran	5	5	7	6	6	6	7	7	6	7	7	4	7	4	4	7	6	5	2	6	4	4	4	5	4	3	5	5	5	5	5	5	5	4	5	3	4	4	1	1	2	2	1	1	1
133	31	Female	Bachelor	Iran	7	7	7	7	7	7	7	7	7	7	7	6	7	7	4	6	7	7	7	7	5	4	5	5	5	3	5	5	5	5	5	5	5	5	5	3	5	3	1	2	1	1	2	1	1
134	47	Female	Bachelor	Iran	5	5	7	7	6	5	5	5	7	6	7	6	7	5	5	6	7	6	6	7	4	3	4	4	2	2	2	4	5	5	5	4	5	4	5	5	5	5	1	1	1	1	2	1	2
135	51	Female	Associate	Iran	3	3	7	7	5	5	7	5	7	6	7	6	7	6	7	6	7	6	6	7	4	4	4	4	4	4	4	4	4	4	5	4	5	4	4	4	5	5	2	2	1	1	1	2	1
136	51	Female	Bachelor	Iran	2	3	7	7	3	7	7	5	7	7	7	3	7	4	1	7	7	5	6	7	4	3	4	4	4	3	5	5	5	4	5	5	2	4	4	4	3	5	1	1	1	2	2	2	2
137	43	Female	Bachelor	Iran	4	4	3	6	4	5	4	3	4	4	5	4	6	2	6	5	5	5	5	5	4	3	3	4	3	4	3	3	5	4	5	4	4	4	4	3	4	4	2	2	2	1	1	2	2
138	31	Female	Master	Iran	3	3	5	6	2	4	7	5	7	5	7	5	6	5	2	3	5	3	3	6	2	1	2	2	2	4	4	4	5	4	4	4	4	1	2	4	4	5	1	1	1	2	1	1	1
139	42	Female	Master	Iran	7	7	7	6	4	7	7	5	6	7	7	4	7	5	2	6	6	6	6	6	4	4	4	4	3	3	4	4	4	4	4	4	4	3	4	3	4	4	1	1	1	2	2	1	1
140	35	Female	Master	Iran	4	6	7	7	6	7	7	7	7	6	4	2	7	3	1	6	7	5	1	6	3	4	3	3	2	4	4	4	4	4	4	4	4	4	4	4	4	4	1	2	2	1	1	1	2
141	42	Female	Bachelor	Iran	4	3	6	5	4	1	4	5	3	3	3	4	7	4	1	7	7	5	4	4	3	4	4	4	2	3	4	4	4	3	4	4	4	4	3	3	4	5	1	1	1	1	1	1	1
142	45	Female	Bachelor	Iran	3	2	7	4	3	7	7	7	7	7	7	7	7	5	7	7	7	7	7	7	5	5	5	4	3	5	5	5	5	5	5	5	5	4	5	5	5	5	2	1	2	1	1	2	1
[truncated: 79 more columns]
